# Supplementary material for: Speed of sound for understanding metals in extreme environments
Source: Appl Phys Rev. Author manuscript; Available in PMC 2026 Jul 30. (PMC13417931; doi:10.1063/5.0186669)
Supplement: Supp1 [file NIHMS2028954-supplement-Supp1.zip]

Archive with 1 entries (1 files):
- SI_Table_S1.pdf
